# Supplementary material for: Helminths-based bi-functional molecule, tuftsin-phosphorylcholine (TPC), ameliorates an established murine arthritis
Source: PLoS One. 2018 Aug 8;13(8):e0200615. doi: 10.1371/journal.pone.0200615 (PMC6082512; doi:10.1371/journal.pone.0200615)
Supplement: S1 File — (XLS) [file pone.0200615.s001.xls]

## Sheet: QuantitativeCurveFit1
QuantitativeCurveFit1
Parameters
	Fit to				Assay: Calibrator
	Fit type				Linear Regressions
	Concentration transform				Linear
	Measurement transform				Linear
	Markers				Mean
	Extrapolation				0...2000.0000000
	Formula				y = ax + b
	Parameter a				0.0015405
	Parameter b				0.0122471
	Coefficient of determination R2				0.9956
Plate	Well	Sample	Conc.	Original [Abs]	Fitted [Abs]	Residual
		Cal_0001	15.625	0.01925	0.0363174	-0.0170674
Plate 1	B01	Cal_0001 1/2	15.625	0.01905	0.0363174	-0.0172674
Plate 1	B02	Cal_0001 2/2	15.625	0.01945	0.0363174	-0.0168674
		Cal_0002	31.25	0.04655	0.0603876	-0.0138376
Plate 1	C01	Cal_0002 1/2	31.25	0.04675	0.0603876	-0.0136376
Plate 1	C02	Cal_0002 2/2	31.25	0.04635	0.0603876	-0.0140376
		Cal_0003	62.5	0.09305	0.108528	-0.0154781
Plate 1	D01	Cal_0003 1/2	62.5	0.09605	0.108528	-0.0124781
Plate 1	D02	Cal_0003 2/2	62.5	0.09005	0.108528	-0.0184781
		Cal_0004	125	0.2028	0.204809	-0.00200902
Plate 1	E01	Cal_0004 1/2	125	0.19945	0.204809	-0.00535902
Plate 1	E02	Cal_0004 2/2	125	0.20615	0.204809	0.00134098
		Cal_0005	250	0.4088	0.397371	0.0114291
Plate 1	F01	Cal_0005 1/2	250	0.41205	0.397371	0.0146791
Plate 1	F02	Cal_0005 2/2	250	0.40555	0.397371	0.00817908
		Cal_0006	500	0.8583	0.782495	0.0758053
Plate 1	G01	Cal_0006 1/2	500	0.87725	0.782495	0.0947553
Plate 1	G02	Cal_0006 2/2	500	0.83935	0.782495	0.0568553
		Cal_0007	1000	1.5139	1.55274	-0.0388423
Plate 1	H01	Cal_0007 1/2	1000	1.54155	1.55274	-0.0111923
Plate 1	H02	Cal_0007 2/2	1000	1.48625	1.55274	-0.0664923
Plate 1: Plate 1
Abs	1	2	3	4	5	6	7	8	9	10	11	12
A			1.31455	1.41585	1.40365	1.28735	1.07605	1.14755
B	0.01905	0.01945	1.36175	1.32345	1.38185	1.31035	1.31435	1.19445
C	0.04675	0.04635	1.34605	1.47505	1.30655	1.39315	1.10925	1.09195
D	0.09605	0.09005	0.67895	0.41935	1.27895	1.35895
E	0.19945	0.20615	0.32755	0.68485	1.41535	1.32755
F	0.41205	0.40555	0.60765	0.31045	1.36055	1.30555
G	0.87725	0.83935	1.35755	1.51205	1.41445	2.14415
H	1.54155	1.48625	1.35785	1.43615	1.34185	1.25285
Fitted conc.	1	2	3	4	5	6	7	8	9	10	11	12
A			845.379	911.137	903.218	827.723	690.559	736.973
B			876.019	851.157	889.067	842.653	845.25	767.417
C			865.827	949.567	840.186	896.402	712.111	700.88
D			432.785	264.268	822.27	874.201
E			204.676	436.615	910.813	853.818
F			386.501	193.576	875.24	839.537
G			873.292	973.585	910.229	1383.91
H			873.487	924.315	863.101	805.327
Sample	1	2	3	4	5	6	7	8	9	10	11	12
A			PBS_1 1/2	PBS_1 2/2	T_3 1/2	T_3 2/2	None_2 1/2	None_2 2/2
B	Cal_0001 1/2	Cal_0001 2/2	PBS_2 1/2	PBS_2 2/2	PC_1 1/2	PC_1 2/2	None_3 1/2	None_3 2/2
C	Cal_0002 1/2	Cal_0002 2/2	PBS_3 1/2	PBS_3 2/2	PC_2 1/2	PC_2 2/2	Medium 1/2	Medium 2/2
D	Cal_0003 1/2	Cal_0003 2/2	TPC_1 1/2	TPC_1 2/2	PC_3 1/2	PC_3 2/2
E	Cal_0004 1/2	Cal_0004 2/2	TPC_2 1/2	TPC_2 2/2	T+PC_1 1/2	T+PC_1 2/2
F	Cal_0005 1/2	Cal_0005 2/2	TPC_3 1/2	TPC_3 2/2	T+PC_2 1/2	T+PC_2 2/2
G	Cal_0006 1/2	Cal_0006 2/2	T_1 1/2	T_1 2/2	T+PC_3 1/2	T+PC_3 2/2
H	Cal_0007 1/2	Cal_0007 2/2	T_2 1/2	T_2 2/2	None_1 1/2	None_1 2/2
Dilution	1	2	3	4	5	6	7	8	9	10	11	12
A			1:1	1:1	1:1	1:1	1:1	1:1
B			1:1	1:1	1:1	1:1	1:1	1:1
C			1:1	1:1	1:1	1:1	1:1	1:1
D			1:1	1:1	1:1	1:1
E			1:1	1:1	1:1	1:1
F			1:1	1:1	1:1	1:1
G			1:1	1:1	1:1	1:1
H			1:1	1:1	1:1	1:1
Result	1	2	3	4	5	6	7	8	9	10	11	12
A			845.379	911.137	903.218	827.723	690.559	736.973
B			876.019	851.157	889.067	842.653	845.25	767.417
C			865.827	949.567	840.186	896.402	712.111	700.88
D			432.785	264.268	822.27	874.201
E			204.676	436.615	910.813	853.818
F			386.501	193.576	875.24	839.537
G			873.292	973.585	910.229	1380
H			873.487	924.315	863.101	805.327
		TPC	PBS	T	PC	T+PC	None
		432.785	845.379	873.292	889.067	910.813	863.101
		204.676	876.019	873.487	840.186	875.24	690.559
		386.501	865.827	903.218	822.27	910.229	845.25
		264.268	911.137	973.585	842.653	853.818	805.327
		436.615	851.157	924.315	896.402	839.537	736.973
		193.576	949.567	827.723	874.201	890	767.417
		369	900	945	900	864	884
		280	920	885	845	877	749
		300	860	880	855	917	720
		327	852	870	840	837	784
	avg	319.442	883.109	895.562	860.478	877.464	784.563
	std	86.6522	35.1878	42.1763	27.3586	29.3016	64.117
	p tpc		2.81722e-10	7.37321e-11	1.36827e-09	7.5426e-10	1.93504e-10
	p PBS			0.482888	0.126811	0.701378	0.000794911
	p T				0.0428512	0.281513	0.000334136
	p PC					0.197031	0.00476644
	p T+PC						0.00117845
			TPC	PBS	T	PC	None
			432.785	845.379	873.292	889.067	863.101
			204.676	876.019	873.487	840.186	690.559
			386.501	865.827	903.218	822.27	845.25
			264.268	911.137	973.585	842.653	805.327
			436.615	851.157	924.315	896.402	736.973
			193.576	949.567	827.723	874.201	767.417
			369	900	945	900	884
			280	920	885	845	749
			300	860	880	855	720
			327	852	870	840	784
			Anova: Single Factor
			SUMMARY
			Groups	Count	Sum	Average	Variance
			TPC	10	3194.42	319.442	7508.6
			PBS	10	8831.09	883.109	1238.18
			T	10	8955.62	895.562	1778.84
			PC	10	8604.78	860.478	748.492
			None	10	7845.63	784.563	4110.99
			ANOVA
			Source of Variation	SS	df	MS	F	P-value	F crit
			Between Groups	2.37677e+06	4	594192	193.106	1.03454e-27	2.57874
			Within Groups	138466	45	3077.02
			Total	2.51524e+06	49
