# Supplementary material for: Helminths-based bi-functional molecule, tuftsin-phosphorylcholine (TPC), ameliorates an established murine arthritis
Source: PLoS One. 2018 Aug 8;13(8):e0200615. doi: 10.1371/journal.pone.0200615 (PMC6082512; doi:10.1371/journal.pone.0200615)
Supplement: S2 File — (XLS) [file pone.0200615.s002.xls]

## Sheet: QuantitativeCurveFit1
QuantitativeCurveFit1
Parameters
	Fit to				Assay: Calibrator
	Fit type				Linear Regressions
	Concentration transform				Linear
	Measurement transform				Linear
	Markers				Mean
	Extrapolation				0...2000.0000000
	Formula				y = ax + b
	Parameter a				0.000715654
	Parameter b				-0.000718103
	Coefficient of determination R2				0.9944
Plate	Well	Sample	Conc.	Original [Abs]	Fitted [Abs]	Residual
		Cal_0001	15.625	0.00785	0.010464	-0.002614
Plate 1	B01	Cal_0001 1/2	15.625	0.00965	0.010464	-0.000813997
Plate 1	B02	Cal_0001 2/2	15.625	0.00605	0.010464	-0.004414
		Cal_0002	31.25	0.0154	0.0216461	-0.0062461
Plate 1	C01	Cal_0002 1/2	31.25	0.01675	0.0216461	-0.0048961
Plate 1	C02	Cal_0002 2/2	31.25	0.01405	0.0216461	-0.0075961
		Cal_0003	62.5	0.0361	0.0440103	-0.0079103
Plate 1	D01	Cal_0003 1/2	62.5	0.04245	0.0440103	-0.0015603
Plate 1	D02	Cal_0003 2/2	62.5	0.02975	0.0440103	-0.0142603
		Cal_0004	125	0.0801	0.0887387	-0.0086387
Plate 1	E01	Cal_0004 1/2	125	0.08695	0.0887387	-0.0017887
Plate 1	E02	Cal_0004 2/2	125	0.07325	0.0887387	-0.0154887
		Cal_0005	250	0.1827	0.178195	0.0045045
Plate 1	F01	Cal_0005 1/2	250	0.18095	0.178195	0.0027545
Plate 1	F02	Cal_0005 2/2	250	0.18445	0.178195	0.0062545
		Cal_0006	500	0.39755	0.357109	0.0404409
Plate 1	G01	Cal_0006 1/2	500	0.39555	0.357109	0.0384409
Plate 1	G02	Cal_0006 2/2	500	0.39955	0.357109	0.0424409
		Cal_0007	1000	0.6954	0.714936	-0.0195363
Plate 1	H01	Cal_0007 1/2	1000	0.66495	0.714936	-0.0499863
Plate 1	H02	Cal_0007 2/2	1000	0.72585	0.714936	0.0109137
Plate 1: Plate 1
Abs	1	2	3	4	5	6	7	8	9	10	11	12
A			0.58925	0.59405	0.60305	0.72855	0.66005	0.58215	0.83615	0.84095	0.84935
B	0.00965	0.00605	0.65065	0.56575	0.56825	0.61785	0.59455	0.62965	0.81185	0.78485	0.83835
C	0.01675	0.01405	0.61365	0.61345	0.60465	0.63435	0.49285	0.60005	-0.01275	-0.01325	-0.01435
D	0.04245	0.02975	0.34355	0.37565	0.37175	0.47765	0.47535	0.59405
E	0.08695	0.07325	0.31195	0.34385	0.34445	0.50895	0.46175	0.57015
F	0.18095	0.18445	0.31615	0.34305	0.33965	0.51315	0.44765	0.56095
G	0.39555	0.39955	0.45655	0.48395	0.49635	0.54245	0.49215	0.51935
H	0.66495	0.72585	0.51785	0.53335	0.54735	0.57825	0.55685	0.67985
Fitted conc.	1	2	3	4	5	6	7	8	9	10	11	12
A			824.376	831.083	843.659	1019.02	923.306	814.455	1169.37	1176.08	1187.82
B			910.171	791.539	795.032	864.339	831.782	880.828	1135.42	1097.69	1172.45
C			858.47	858.191	845.894	887.395	689.674	839.467	לא מספר	לא מספר	לא מספר
D			481.054	525.908	520.458	668.435	665.221	831.083
E			436.898	481.473	482.311	712.171	646.217	797.687
F			442.767	480.355	475.604	718.039	626.515	784.831
G			638.951	677.238	694.564	758.981	688.696	726.703
H			724.607	746.265	765.828	809.005	779.102	950.973
Sample	1	2	3	4	5	6	7	8	9	10	11	12
A			PBS_1 1/3	PBS_1 2/3	PBS_1 3/3	T_3 1/3	T_3 3/3	T_3 2/3	None_2 1/3	None_2 2/3	None_2 3/3
B	Cal_0001 1/2	Cal_0001 2/2	PBS_2 1/3	PBS_2 2/3	PBS_2 3/3	PC_1 1/3	PC_1 3/3	PC_1 2/3	None_3 1/3	None_3 2/3	None_3 3/3
C	Cal_0002 1/2	Cal_0002 2/2	PBS_3 1/3	PBS_3 2/3	PBS_3 3/3	PC_2 1/3	PC_2 3/3	PC_2 2/3	Medium 1/3	Medium 2/3	Medium 3/3
D	Cal_0003 1/2	Cal_0003 2/2	TPC_1 1/3	TPC_1 2/3	TPC_1 3/3	PC_3 1/3	PC_3 3/3	PC_3 2/3
E	Cal_0004 1/2	Cal_0004 2/2	TPC_2 1/3	TPC_2 2/3	TPC_2 3/3	T+PC_1 1/3	T+PC_1 3/3	T+PC_1 2/3
F	Cal_0005 1/2	Cal_0005 2/2	TPC_3 1/3	TPC_3 2/3	TPC_3 3/3	T+PC_2 1/3	T+PC_2 3/3	T+PC_2 2/3
G	Cal_0006 1/2	Cal_0006 2/2	T_1 1/3	T_1 2/3	T_1 3/3	T+PC_3 1/3	T+PC_3 3/3	T+PC_3 2/3
H	Cal_0007 1/2	Cal_0007 2/2	T_2 1/3	T_2 2/3	T_2 3/3	None_1 1/3	None_1 3/3	None_1 2/3
Dilution	1	2	3	4	5	6	7	8	9	10	11	12
A			1:1	1:1	1:1	1:1	1:1	1:1	1:1	1:1	1:1
B			1:1	1:1	1:1	1:1	1:1	1:1	1:1	1:1	1:1
C			1:1	1:1	1:1	1:1	1:1	1:1	1:1	1:1	1:1
D			1:1	1:1	1:1	1:1	1:1	1:1
E			1:1	1:1	1:1	1:1	1:1	1:1
F			1:1	1:1	1:1	1:1	1:1	1:1
G			1:1	1:1	1:1	1:1	1:1	1:1
H			1:1	1:1	1:1	1:1	1:1	1:1
Result	1	2	3	4	5	6	7	8	9	10	11	12
A			824.376	831.083	843.659	1019	923.306	814.455	1169	1176	1187
B			910.171	791.539	795.032	864.339	831.782	880.828	1135.42	1097.69	1172.45
C			858.47	858.191	845.894	887.395	689.674	839.467	לא מספר	לא מספר	לא מספר
D			481.054	525.908	520.458	668.435	665.221	831.083
E			436.898	481.473	482.311	712.171	646.217	797.687						*.75
F			442.767	480.355	475.604	718.039	626.515	784.831
G			638.951	677.238	694.564	758.981	688.696	726.703
H			724.607	746.265	765.828	809.005	779.102	950.973
				TPC	PBS	T	PC	T+PC	None			TPC	PBS	T	PC	T+PC	None
				481.054	824.376	638.951	864.339	712.171	809.005			480	840	778	795	717	860
				436.898	910.171	724.607	887.395	718.039	876
				442.767	858.47	1019	668.435	758.981	851
				525.908	831.083	677.238	831.782	646.217	779.102
				481.473	791.539	746.265	689.674	626.515	882
				480.355	858.191	923.306	665.221	688.696	822
				520.458	843.659	694.564	880.828	797.687	950.973
				482.311	795.032	765.828	839.467	784.831	890
				475.604	845.894	814.455	831.083	726.703	879
				480	840	778	795	717	860
			AVG	480.683	839.841	778.221	795.322	717.684	859.908
			STD	27.9122	33.8923	115.94	87.7479	54.7587	48.2435
			p TPC		2.61261e-15	1.29783e-05	3.98041e-07	1.25742e-08	2.30917e-12
			p PBS			0.136251	0.161132	2.43032e-05	0.297624
			p T				0.714615	0.15962	0.0620455
			p PC					0.053	0.0924312
			p T+PC						8.67453e-06
				TPC	PBS	T	PC	None
				481.054	824.376	638.951	864.339	809.005
				436.898	910.171	724.607	887.395	876
				442.767	858.47	1019	668.435	851
				525.908	831.083	677.238	831.782	779.102
				481.473	791.539	746.265	689.674	882
				480.355	858.191	923.306	665.221	822
				520.458	843.659	694.564	880.828	950.973
				482.311	795.032	765.828	839.467	890
				475.604	845.894	814.455	831.083	879
				480	840	778	795	860
				Anova: Single Factor
				SUMMARY
				Groups	Count	Sum	Average	Variance
				TPC	10	4806.83	480.683	779.094
				PBS	10	8398.41	839.841	1148.69
				T	10	7782.21	778.221	13442.1
				PC	10	7953.22	795.322	7699.7
				None	10	8599.08	859.908	2327.43
				ANOVA
				Source of Variation	SS	df	MS	F	P-value	F crit
				Between Groups	955305	4	238826	47.0186	1.62538e-15	2.57874
				Within Groups	228573	45	5079.4
				Total	1.18388e+06	49
