# Supplementary material for: Helminths-based bi-functional molecule, tuftsin-phosphorylcholine (TPC), ameliorates an established murine arthritis
Source: PLoS One. 2018 Aug 8;13(8):e0200615. doi: 10.1371/journal.pone.0200615 (PMC6082512; doi:10.1371/journal.pone.0200615)
Supplement: S3 File — (XLS) [file pone.0200615.s003.xls]

## Sheet: Sheet1
ONEWAY IL_6 BY Group
/STATISTICS DESCRIPTIVES EFFECTS HOMOGENEITY
/PLOT MEANS
/MISSING ANALYSIS
/POSTHOC=TUKEY LSD ALPHA(0.05).
Oneway
Notes
Output Created		11:12:54 IST 29-פבר-2016
Comments
Input	Active Dataset	DataSet0
	Filter	<none>
	Weight	<none>
	Split File	<none>
	N of Rows in Working Data File	39
Missing Value Handling	Definition of Missing	User-defined missing values are treated as missing.
	Cases Used	Statistics for each analysis are based on cases with no missing data for any variable in the analysis.
Syntax		ONEWAY IL_6 BY Group /STATISTICS DESCRIPTIVES EFFECTS HOMOGENEITY /PLOT MEANS /MISSING ANALYSIS /POSTHOC=TUKEY LSD ALPHA(0.05).
Resources	Processor Time	00 00:00:04.103
	Elapsed Time	00 00:00:03.861
[DataSet0]
Descriptives
IL_6
		N	Mean	Std. Deviation	Std. Error	95% Confidence Interval for Mean		Minimum	Maximum	Between- Component Variance
						Lower Bound	Upper Bound
M0		3	97.6667	21.5948	12.4677	44.0223	151.311	75	118
M2		3	149	1	0.57735	146.516	151.484	148	150
TPC		10	509.314	431.542	136.466	200.607	818.021	327.759	1736
PC		8	1850.78	114.503	40.4828	1755.06	1946.51	1668	1967.16
T		9	926.703	113.801	37.9338	839.228	1014.18	817	1123.45
M1		6	2152.01	100.354	40.9694	2046.69	2257.32	2012.09	2287.77
Total		39	1074.15	770.048	123.306	824.527	1323.77	75	2287.77
Model	Fixed Effects			241.381	38.6518	995.51	1152.79
	Random Effects				359.127	150.982	1997.31			648477
Test of Homogeneity of Variances
IL_6
Levene Statistic	df1	df2	Sig.
1.49134	5	33	0.219293
ANOVA
IL_6
	Sum of Squares	df	Mean Square	F	Sig.
Between Groups	2.06103e+07	5	4.12205e+06	70.7471	1.14436e-16
Within Groups	1.92273e+06	33	58264.6
Total	2.2533e+07	38
Post Hoc Tests
Multiple Comparisons
Dependent Variable:IL_6
	(I) Group	(J) Group	Mean Difference (I-J)	Std. Error	Sig.	95% Confidence Interval
						Lower Bound	Upper Bound
Tukey HSD	M0	M2	-51.3333	197.086	0.999821	-647.23	544.564
		TPC	-411.647	158.896	0.128105	-892.074	68.7805
		PC	-1753.11588*	163.415	4.05229e-11	-2247.21	-1259.02
		T	-829.03662*	160.92	0.000160355	-1315.58	-342.489
		M1	-2054.34125*	170.682	2.66476e-12	-2570.4	-1538.28
	M2	M0	51.3333	197.086	0.999821	-544.564	647.23
		TPC	-360.314	158.896	0.235845	-840.741	120.114
		PC	-1701.78255*	163.415	8.60414e-11	-2195.87	-1207.69
		T	-777.70329*	160.92	0.000403044	-1264.25	-291.155
		M1	-2003.00792*	170.682	4.50617e-12	-2519.07	-1486.95
	TPC	M0	411.647	158.896	0.128105	-68.7805	892.074
		M2	360.314	158.896	0.235845	-120.114	840.741
		PC	-1341.46891*	114.497	4.67226e-12	-1687.65	-995.284
		T	-417.38965*	110.907	0.00789095	-752.72	-82.0597
		M1	-1642.69428*	124.648	9.5135e-13	-2019.57	-1265.82
	PC	M0	1753.11588*	163.415	4.05229e-11	1259.02	2247.21
		M2	1701.78255*	163.415	8.60414e-11	1207.69	2195.87
		TPC	1341.46891*	114.497	4.67226e-12	995.284	1687.65
		T	924.07926*	117.29	6.37113e-08	569.45	1278.71
		M1	-301.225	130.36	0.218532	-695.374	92.9234
	T	M0	829.03662*	160.92	0.000160355	342.489	1315.58
		M2	777.70329*	160.92	0.000403044	291.155	1264.25
		TPC	417.38965*	110.907	0.00789095	82.0597	752.72
		PC	-924.07926*	117.29	6.37113e-08	-1278.71	-569.45
		M1	-1225.30463*	127.219	6.03006e-10	-1609.95	-840.655
	M1	M0	2054.34125*	170.682	2.66476e-12	1538.28	2570.4
		M2	2003.00792*	170.682	4.50617e-12	1486.95	2519.07
		TPC	1642.69428*	124.648	9.5135e-13	1265.82	2019.57
		PC	301.225	130.36	0.218532	-92.9234	695.374
		T	1225.30463*	127.219	6.03006e-10	840.655	1609.95
*. The mean difference is significant at the 0.05 level.
Homogeneous Subsets
IL_6
	Group	N	Subset for alpha = 0.05
			1	2	3
Tukey HSDa,b	M0	3	97.6667
	M2	3	149
	TPC	10	509.314	509.314
	T	9		926.703
	PC	8			1850.78
	M1	6			2152.01
	Sig.		0.0956703	0.0881849	0.364569
Means for groups in homogeneous subsets are displayed.
a. Uses Harmonic Mean Sample Size = 5.131. b. The group sizes are unequal. The harmonic mean of the group sizes is used. Type I error levels are not guaranteed.
Means Plots
UNIANOVA IL_6 BY Group
/METHOD=SSTYPE(3)
/INTERCEPT=INCLUDE
/POSTHOC=Group(TUKEY LSD)
/PLOT=PROFILE(Group)
/EMMEANS=TABLES(Group)
/PRINT=ETASQ DESCRIPTIVE
/CRITERIA=ALPHA(.05)
/DESIGN=Group.
Univariate Analysis of Variance
Notes
Output Created		11:18:37 IST 29-פבר-2016
Comments
Input	Active Dataset	DataSet0
	Filter	<none>
	Weight	<none>
	Split File	<none>
	N of Rows in Working Data File	39
Missing Value Handling	Definition of Missing	User-defined missing values are treated as missing.
	Cases Used	Statistics are based on all cases with valid data for all variables in the model.
Syntax		UNIANOVA IL_6 BY Group /METHOD=SSTYPE(3) /INTERCEPT=INCLUDE /POSTHOC=Group(TUKEY LSD) /PLOT=PROFILE(Group) /EMMEANS=TABLES(Group) /PRINT=ETASQ DESCRIPTIVE /CRITERIA=ALPHA(.05) /DESIGN=Group.
Resources	Processor Time	00 00:00:00.499
	Elapsed Time	00 00:00:00.553
[DataSet0]
Between-Subjects Factors
		Value Label	N
Group	0	M0	3
	1	M2	3
	2	TPC	10
	3	PC	8
	4	T	9
	5	M1	6
Descriptive Statistics
Dependent Variable:IL_6
Group	Mean	Std. Deviation	N
M0	97.6667	21.5948	3
M2	149	1	3
TPC	509.314	431.542	10
PC	1850.78	114.503	8
T	926.703	113.801	9
M1	2152.01	100.354	6
Total	1074.15	770.048	39
Tests of Between-Subjects Effects
Dependent Variable:IL_6
Source	Type III Sum of Squares	df	Mean Square	F	Sig.	Partial Eta Squared
Corrected Model	20610263.670a	5	4.12205e+06	70.7471	1.14436e-16	0.91467
Intercept	2.7641e+07	1	2.7641e+07	474.405	3.71764e-21	0.934963
Group	2.06103e+07	5	4.12205e+06	70.7471	1.14436e-16	0.91467
Error	1.92273e+06	33	58264.6
Total	6.7531e+07	39
Corrected Total	2.2533e+07	38
a. R Squared = .915 (Adjusted R Squared = .902)
Estimated Marginal Means
Group
Dependent Variable:IL_6
Group	Mean	Std. Error	95% Confidence Interval
			Lower Bound	Upper Bound
M0	97.6667	139.361	-185.866	381.199
M2	149	139.361	-134.532	432.532
TPC	509.314	76.3313	354.017	664.611
PC	1850.78	85.3409	1677.16	2024.41
T	926.703	80.4602	763.006	1090.4
M1	2152.01	98.5432	1951.52	2352.5
Post Hoc Tests
Group
Multiple Comparisons
Dependent Variable:IL_6
	(I) Group	(J) Group	Mean Difference (I-J)	Std. Error	Sig.	95% Confidence Interval
						Lower Bound	Upper Bound
Tukey HSD	M0	M2	-51.3333	197.086	0.999821	-647.23	544.564
		TPC	-411.647	158.896	0.128105	-892.074	68.7805
		PC	-1753.1159*	163.415	4.05229e-11	-2247.21	-1259.02
		T	-829.0366*	160.92	0.000160355	-1315.58	-342.489
		M1	-2054.3413*	170.682	2.66476e-12	-2570.4	-1538.28
	M2	M0	51.3333	197.086	0.999821	-544.564	647.23
		TPC	-360.314	158.896	0.235845	-840.741	120.114
		PC	-1701.7826*	163.415	8.60414e-11	-2195.87	-1207.69
		T	-777.7033*	160.92	0.000403044	-1264.25	-291.155
		M1	-2003.0079*	170.682	4.50617e-12	-2519.07	-1486.95
	TPC	M0	411.647	158.896	0.128105	-68.7805	892.074
		M2	360.314	158.896	0.235845	-120.114	840.741
		PC	-1341.4689*	114.497	4.67226e-12	-1687.65	-995.284
		T	-417.3896*	110.907	0.00789095	-752.72	-82.0597
		M1	-1642.6943*	124.648	9.5135e-13	-2019.57	-1265.82
	PC	M0	1753.1159*	163.415	4.05229e-11	1259.02	2247.21
		M2	1701.7826*	163.415	8.60414e-11	1207.69	2195.87
		TPC	1341.4689*	114.497	4.67226e-12	995.284	1687.65
		T	924.0793*	117.29	6.37113e-08	569.45	1278.71
		M1	-301.225	130.36	0.218532	-695.374	92.9234
	T	M0	829.0366*	160.92	0.000160355	342.489	1315.58
		M2	777.7033*	160.92	0.000403044	291.155	1264.25
		TPC	417.3896*	110.907	0.00789095	82.0597	752.72
		PC	-924.0793*	117.29	6.37113e-08	-1278.71	-569.45
		M1	-1225.3046*	127.219	6.03006e-10	-1609.95	-840.655
	M1	M0	2054.3413*	170.682	2.66476e-12	1538.28	2570.4
		M2	2003.0079*	170.682	4.50617e-12	1486.95	2519.07
		TPC	1642.6943*	124.648	9.5135e-13	1265.82	2019.57
		PC	301.225	130.36	0.218532	-92.9234	695.374
		T	1225.3046*	127.219	6.03006e-10	840.655	1609.95
Based on observed means. The error term is Mean Square(Error) = 58264.599.
*. The mean difference is significant at the .05 level.
Homogeneous Subsets
IL_6
	Group	N	Subset
			1	2	3
Tukey HSDa,b,c	M0	3	97.6667
	M2	3	149
	TPC	10	509.314	509.314
	T	9		926.703
	PC	8			1850.78
	M1	6			2152.01
	Sig.		0.0956703	0.0881849	0.364569
Means for groups in homogeneous subsets are displayed. Based on observed means. The error term is Mean Square(Error) = 58264.599.
a. Uses Harmonic Mean Sample Size = 5.131. b. The group sizes are unequal. The harmonic mean of the group sizes is used. Type I error levels are not guaranteed. c. Alpha = .05.
Profile Plots
