# Supplementary material for: Helminths-based bi-functional molecule, tuftsin-phosphorylcholine (TPC), ameliorates an established murine arthritis
Source: PLoS One. 2018 Aug 8;13(8):e0200615. doi: 10.1371/journal.pone.0200615 (PMC6082512; doi:10.1371/journal.pone.0200615)
Supplement: S5 File — (XLS) [file pone.0200615.s005.xls]

## Sheet: Sheet1
USE ALL.
COMPUTE filter_$=(IL_10 > 1).
VARIABLE LABELS filter_$ 'IL_10 > 1 (FILTER)'.
VALUE LABELS filter_$ 0 'Not Selected' 1 'Selected'.
FORMATS filter_$ (f1.0).
FILTER BY filter_$.
EXECUTE.
ONEWAY IL_10 BY Group
/STATISTICS DESCRIPTIVES EFFECTS HOMOGENEITY
/PLOT MEANS
/MISSING ANALYSIS
/POSTHOC=TUKEY LSD ALPHA(0.05).
Oneway
Notes
Output Created		11:47:58 IST 29-פבר-2016
Comments
Input	Active Dataset	DataSet0
	Filter	IL_10 > 1 (FILTER)
	Weight	<none>
	Split File	<none>
	N of Rows in Working Data File	18
Missing Value Handling	Definition of Missing	User-defined missing values are treated as missing.
	Cases Used	Statistics for each analysis are based on cases with no missing data for any variable in the analysis.
Syntax		ONEWAY IL_10 BY Group /STATISTICS DESCRIPTIVES EFFECTS HOMOGENEITY /PLOT MEANS /MISSING ANALYSIS /POSTHOC=TUKEY LSD ALPHA(0.05).
Resources	Processor Time	00 00:00:00.515
	Elapsed Time	00 00:00:00.613
[DataSet0]
Descriptives
IL_10
		N	Mean	Std. Deviation	Std. Error	95% Confidence Interval for Mean		Minimum	Maximum	Between- Component Variance
						Lower Bound	Upper Bound
M0		3	11	1	0.57735	8.51586	13.4841	10	12
M2		3	2974	285.512	164.84	2264.75	3683.25	2687	3258
TPC		3	3982.33	340.535	196.608	3136.4	4828.27	3610	4278
PC		3	187.333	108.006	62.3574	-80.9689	455.636	80	296
T		3	1154.33	149.814	86.4953	782.174	1526.49	987	1276
M1		3	282.333	164.102	94.7441	-125.318	689.984	115	443
Total		18	1431.89	1573.02	370.765	649.644	2214.13	10	4278
Model	Fixed Effects			207.574	48.9256	1325.29	1538.49
	Random Effects				679.442	-314.672	3178.45			2.75548e+06
Test of Homogeneity of Variances
IL_10
Levene Statistic	df1	df2	Sig.
2.08057	5	12	0.138523
ANOVA
IL_10
	Sum of Squares	df	Mean Square	F	Sig.
Between Groups	4.15477e+07	5	8.30954e+06	192.855	4.97708e-11
Within Groups	517043	12	43086.9
Total	4.20647e+07	17
Post Hoc Tests
Multiple Comparisons
Dependent Variable:IL_10
	(I) Group	(J) Group	Mean Difference (I-J)	Std. Error	Sig.	95% Confidence Interval
						Lower Bound	Upper Bound
Tukey HSD	M0	M2	-2963.00000*	169.483	8.05439e-09	-3532.28	-2393.72
		TPC	-3971.33333*	169.483	2.65728e-10	-4540.61	-3402.05
		PC	-176.333	169.483	0.895149	-745.614	392.948
		T	-1143.33333*	169.483	0.000230545	-1712.61	-574.052
		M1	-271.333	169.483	0.612896	-840.614	297.948
	M2	M0	2963.00000*	169.483	8.05439e-09	2393.72	3532.28
		TPC	-1008.33333*	169.483	0.000735276	-1577.61	-439.052
		PC	2786.66667*	169.483	1.6335e-08	2217.39	3355.95
		T	1819.66667*	169.483	1.95427e-06	1250.39	2388.95
		M1	2691.66667*	169.483	2.43242e-08	2122.39	3260.95
	TPC	M0	3971.33333*	169.483	2.65728e-10	3402.05	4540.61
		M2	1008.33333*	169.483	0.000735276	439.052	1577.61
		PC	3795.00000*	169.483	4.52148e-10	3225.72	4364.28
		T	2828.00000*	169.483	1.379e-08	2258.72	3397.28
		M1	3700.00000*	169.483	6.08176e-10	3130.72	4269.28
	PC	M0	176.333	169.483	0.895149	-392.948	745.614
		M2	-2786.66667*	169.483	1.6335e-08	-3355.95	-2217.39
		TPC	-3795.00000*	169.483	4.52148e-10	-4364.28	-3225.72
		T	-967.00000*	169.483	0.00106502	-1536.28	-397.719
		M1	-95	169.483	0.991914	-664.281	474.281
	T	M0	1143.33333*	169.483	0.000230545	574.052	1712.61
		M2	-1819.66667*	169.483	1.95427e-06	-2388.95	-1250.39
		TPC	-2828.00000*	169.483	1.379e-08	-3397.28	-2258.72
		PC	967.00000*	169.483	0.00106502	397.719	1536.28
		M1	872.00000*	169.483	0.00256282	302.719	1441.28
	M1	M0	271.333	169.483	0.612896	-297.948	840.614
		M2	-2691.66667*	169.483	2.43242e-08	-3260.95	-2122.39
		TPC	-3700.00000*	169.483	6.08176e-10	-4269.28	-3130.72
		PC	95	169.483	0.991914	-474.281	664.281
		T	-872.00000*	169.483	0.00256282	-1441.28	-302.719
*. The mean difference is significant at the 0.05 level.
Homogeneous Subsets
IL_10
	Group	N	Subset for alpha = 0.05
			1	2	3	4
Tukey HSDa	M0	3	11
	PC	3	187.333
	M1	3	282.333
	T	3		1154.33
	M2	3			2974
	TPC	3				3982.33
	Sig.		0.612896	1	1	1
Means for groups in homogeneous subsets are displayed.
a. Uses Harmonic Mean Sample Size = 3.000.
Means Plots
