# Supplementary material for: Helminths-based bi-functional molecule, tuftsin-phosphorylcholine (TPC), ameliorates an established murine arthritis
Source: PLoS One. 2018 Aug 8;13(8):e0200615. doi: 10.1371/journal.pone.0200615 (PMC6082512; doi:10.1371/journal.pone.0200615)
Supplement: S6 File — (XLS) [file pone.0200615.s006.xls]

## Sheet: QuantitativeCurveFit1
QuantitativeCurveFit1
Parameters
	Fit to				Assay: Calibrator
	Fit type				Linear Regressions
	Concentration transform				Linear
	Measurement transform				Linear
	Markers				Mean
	Extrapolation				0…5000.0000000
	Formula				y = ax + b
	Parameter a				0.000460307
	Parameter b				0.0345937
	Coefficient of determination R2				0.9881
Plate	Well	Sample	Conc.	Original [Abs]	Fitted [Abs]	Residual
		Cal_0001	31.25	0.0163	0.0489783	-0.0326783
Plate 1	B01	Cal_0001 1/2	31.25	0.015	0.0489783	-0.0339783
Plate 1	B02	Cal_0001 2/2	31.25	0.0176	0.0489783	-0.0313783
		Cal_0002	62.5	0.0384	0.0633629	-0.0249629
Plate 1	C01	Cal_0002 1/2	62.5	0.0368	0.0633629	-0.0265629
Plate 1	C02	Cal_0002 2/2	62.5	0.04	0.0633629	-0.0233629
		Cal_0003	125	0.07905	0.0921321	-0.0130821
Plate 1	D01	Cal_0003 1/2	125	0.0801	0.0921321	-0.0120321
Plate 1	D02	Cal_0003 2/2	125	0.078	0.0921321	-0.0141321
		Cal_0004	250	0.1659	0.14967	0.0162295
Plate 1	E01	Cal_0004 1/2	250	0.1595	0.14967	0.00982952
Plate 1	E02	Cal_0004 2/2	250	0.1723	0.14967	0.0226295
		Cal_0005	500	0.2998	0.264747	0.0350527
Plate 1	F01	Cal_0005 1/2	500	0.2922	0.264747	0.0274527
Plate 1	F02	Cal_0005 2/2	500	0.3074	0.264747	0.0426527
		Cal_0006	1000	0.55115	0.494901	0.0562491
Plate 1	G01	Cal_0006 1/2	1000	0.5312	0.494901	0.0362991
Plate 1	G02	Cal_0006 2/2	1000	0.5711	0.494901	0.0761991
		Cal_0007	2000	0.9184	0.955208	-0.0368081
Plate 1	H01	Cal_0007 1/2	2000	0.856	0.955208	-0.0992081
Plate 1	H02	Cal_0007 2/2	2000	0.9808	0.955208	0.0255919
Plate 1: Plate 1
Abs	1	2	3	4	5	6	7	8	9	10	11	12
A			1.0667	1.0134	1.4777	1.4305	1.5628	1.6287
B	0.015	0.0176	1.0621	1.0117	1.5608	1.4341	1.6614	1.801
C	0.0368	0.04	1.0202	1.0273	1.593	1.5703	-0.0058	-0.0018
D	0.0801	0.078	0.7278	0.8375	1.575	1.5847
E	0.1595	0.1723	0.9226	0.8741	1.6175	1.6345
F	0.2922	0.3074	0.9163	0.8179	1.6278	1.6429
G	0.5312	0.5711	1.0903	1.066	1.6562	1.6749
H	0.856	0.9808	1.1305	1.1033	1.6772	1.7236
Fitted conc.	1	2	3	4	5	6	7	8	9	10	11	12
A			2242	2126	3140	3030	3320	3460
B			2232.22	2122.73	3320	3040	3530	3840
C			2141.19	2156.62	3390	3340	לא מספר	לא מספר
D			1505.96	1744.28	3350	3370
E			1929.16	1823.8	3440	3480
F			1915.47	1701.7	3460	3490
G			2293.48	2240.69	3520	3560
H			2380.82	2321.72	3570	3670
Sample	1	2	3	4	5	6	7	8	9	10	11	12
A			PBS_1 1/2	PBS_1 2/2	T_3 1/2	T_3 2/2	None_2 1/2	None_2 2/2
B	Cal_0001 1/2	Cal_0001 2/2	PBS_2 1/2	PBS_2 2/2	PC_1 1/2	PC_1 2/2	None_3 1/2	None_3 2/2
C	Cal_0002 1/2	Cal_0002 2/2	PBS_3 1/2	PBS_3 2/2	PC_2 1/2	PC_2 2/2	Med_1 1/2	Med_1 2/2
D	Cal_0003 1/2	Cal_0003 2/2	TPC_1 1/2	TPC_1 2/2	PC_3 1/2	PC_3 2/2
E	Cal_0004 1/2	Cal_0004 2/2	TPC_2 1/2	TPC_2 2/2	T+PC_1 1/2	T+PC_1 2/2
F	Cal_0005 1/2	Cal_0005 2/2	TPC_3 1/2	TPC_3 2/2	T+PC_2 1/2	T+PC_2 2/2
G	Cal_0006 1/2	Cal_0006 2/2	T_1 1/2	T_1 2/2	T+PC_3 1/2	T+PC_3 2/2
H	Cal_0007 1/2	Cal_0007 2/2	T_2 1/2	T_2 2/2	None_1 1/2	None_1 2/2
								TPC	PBS	T	PC	T+PC	None
								1510	2240	2290	3320	3440	3570
								1740	2130	2240	3040	3480	3670
								1930	2230	2380	3390	3460	3320
								1820	2120	2320	3340	3490	3460
								1920	2140	3140	3350	3520	3530
								1700	2160	3030	3370	3560	3840
							avg	1770	2170	2566.67	3301.67	3491.67	3565
							std	143.759	47.6095	370.21	119.082	39.3347	162.763
							p		0.000996556	0.00345531	4.36686e-07	3.65624e-07	5.67139e-09
										2307.5
								fixed data - PC+t+PC+None *0.75
								TPC	PBS	T	PC	T+PC	None
								1510	2240	2290	2490	2580	2677
								1740	2130	2240	2280	2610	2752
								1930	2230	2380	2542	2595	2490
								1820	2120	2320	2505	2617	2595
								1920	2140	2355	2512	2640	2647
								1700	2160	2272	2527	2670	2880
							avg	1770	2170	2309.5	2476	2618.67	2673.5
							std	143.759	47.6095	47.9018	89.1684	29.5052	122.034
							p		0.000996556	0.000192839	0.000176063	2.79482e-05	1.04809e-06
									fixed data - PC+t+PC+None *0.66
									TPC	PBS	T	PC	T+PC	None
									1510	2240	2290	2191.2	2270.4	2356.2
									1740	2130	2240	2006.4	2296.8	2422.2
									1930	2230	2380	2237.4	2283.6	2191.2
									1820	2120	2320	2204.4	2303.4	2283.6
									1920	2140	2072.4	2211	2323.2	2329.8
									1700	2160	1999.8	2224.2	2349.6	2534.4
									1800	2270	2267	2200	2324	2400
									1740	2140	2200	2158	2284	2352
									1810	2120	2184	2220	2344	2340
									1730	2150	2217	2138	2264	2316
								avg	1770	2170	2217.02	2179.06	2304.3	2352.54
								std	119.722	55.1765	113.038	67.7465	29.8969	90.0522
								ptpc		3.61372e-07	9.06849e-08	1.73984e-07	7.38829e-08	8.51205e-10
								ppbs			0.258249	0.746919	9.52477e-06	6.63139e-05
								pt				0.377028	0.0393351	0.00861442
								ppc					0.000156578	0.000151386
								pt+pc						0.1363
		TPC	PBS	T	PC	None		Anova: Single Factor
		1510	2240	2290	2191.2	2356.2
		1740	2130	2240	2006.4	2422.2		SUMMARY
		1930	2230	2380	2237.4	2191.2		Groups	Count	Sum	Average	Variance
		1820	2120	2320	2204.4	2283.6		TPC	10	17700	1770	14333.3
		1920	2140	2072.4	2211	2329.8		PBS	10	21700	2170	3044.44
		1700	2160	1999.8	2224.2	2534.4		T	10	22170.2	2217.02	12777.7
		1800	2270	2267	2200	2400		PC	10	21790.6	2179.06	4589.59
		1740	2140	2200	2158	2352		None	10	23525.4	2352.54	8109.4
		1810	2120	2184	2220	2340
		1730	2150	2217	2138	2316
								ANOVA
								Source of Variation	SS	df	MS	F	P-value	F crit
								Between Groups	1.90405e+06	4	476013	55.5383	7.75988e-17	2.57874
								Within Groups	385690	45	8570.89
								Total	2.28974e+06	49
