# Supplementary material for: Helminths-based bi-functional molecule, tuftsin-phosphorylcholine (TPC), ameliorates an established murine arthritis
Source: PLoS One. 2018 Aug 8;13(8):e0200615. doi: 10.1371/journal.pone.0200615 (PMC6082512; doi:10.1371/journal.pone.0200615)
Supplement: S7 File — (XLS) [file pone.0200615.s007.xls]

## Sheet: QuantitativeCurveFit1
QuantitativeCurveFit1
Parameters
	Fit to				Assay: Calibrator
	Fit type				Linear Regressions
	Concentration transform				Linear
	Measurement transform				Linear
	Markers				Mean
	Extrapolation				0...3000.0000000
	Formula				y = ax + b
	Parameter a				0.000506684
	Parameter b				0.0525138
	Coefficient of determination R2				0.9818
Plate	Well	Sample	Conc.	Original [Abs]	Fitted [Abs]	Residual
		Cal_0001	31.25	0.0215	0.0683477	-0.0468477
Plate 1	B01	Cal_0001 1/2	31.25	0.0226	0.0683477	-0.0457477
Plate 1	B02	Cal_0001 2/2	31.25	0.0204	0.0683477	-0.0479477
		Cal_0002	62.5	0.0487	0.0841816	-0.0354816
Plate 1	C01	Cal_0002 1/2	62.5	0.0506	0.0841816	-0.0335816
Plate 1	C02	Cal_0002 2/2	62.5	0.0468	0.0841816	-0.0373816
		Cal_0003	125	0.1008	0.115849	-0.0150493
Plate 1	D01	Cal_0003 1/2	125	0.1042	0.115849	-0.0116493
Plate 1	D02	Cal_0003 2/2	125	0.0974	0.115849	-0.0184493
		Cal_0004	250	0.1968	0.179185	0.0176151
Plate 1	E01	Cal_0004 1/2	250	0.1981	0.179185	0.0189151
Plate 1	E02	Cal_0004 2/2	250	0.1955	0.179185	0.0163151
		Cal_0005	500	0.3656	0.305856	0.059744
Plate 1	F01	Cal_0005 1/2	500	0.3731	0.305856	0.067244
Plate 1	F02	Cal_0005 2/2	500	0.3581	0.305856	0.052244
		Cal_0006	1000	0.62795	0.559198	0.0687519
Plate 1	G01	Cal_0006 1/2	1000	0.6374	0.559198	0.0782019
Plate 1	G02	Cal_0006 2/2	1000	0.6185	0.559198	0.0593019
		Cal_0007	2000	1.01715	1.06588	-0.0487325
Plate 1	H01	Cal_0007 1/2	2000	1.0337	1.06588	-0.0321825
Plate 1	H02	Cal_0007 2/2	2000	1.0006	1.06588	-0.0652825
Plate 1: Plate 1
Abs	1	2	3	4	5	6	7	8	9	10	11	12
A			0.6367	0.6176	0.6193	0.666	0.5915	0.5991	0.6002	0.5338	0.5403
B	0.0226	0.0204	0.6258	0.5483	0.5694	0.4864	0.5653	0.5825	0.6486	0.6142	0.5856
C	0.0506	0.0468	0.6299	0.5601	0.5592	0.6318	0.601	0.6329	0.0006	-0.0001	-0.0028
D	0.1042	0.0974	0.2302	0.2059	0.2016	0.617	0.5521	0.5818
E	0.1981	0.1955	0.256	0.2362	0.2273	0.616	0.5806	0.5978
F	0.3731	0.3581	0.2326	0.2225	0.2215	0.6071	0.5189	0.5309
G	0.6374	0.6185	0.6301	0.5737	0.5601	0.6346	0.5606	0.5652
H	1.0337	1.0006	0.634	0.5692	0.5694	0.6206	0.5729	0.5709
Fitted conc.	1	2	3	4	5	6	7	8	9	10	11	12
A			1152.96	1115.26	1118.62	1210.79	1063.75	1078.75	1080.92	949.874	962.702
B			1131.45	978.491	1020.13	856.324	1012.04	1045.99	1176.44	1108.55	1052.11
C			1139.54	1001.78	1000	1143.29	1082.5	1145.46	לא מספר	לא מספר	לא מספר
D			350.684	302.725	294.239	1114.08	985.991	1044.61
E			401.604	362.526	344.961	1112.11	1042.24	1076.19
F			355.421	335.487	333.514	1094.54	920.467	944.15
G			1139.93	1028.62	1001.78	1148.81	1002.77	1011.85
H			1147.63	1019.74	1020.13	1121.18	1027.04	1023.09
Sample	1	2	3	4	5	6	7	8	9	10	11	12
A			PBS1 1/3	PBS1 2/3	PBS1 3/3	T3 1/3	T3 2/3	T3 3/3	None2 1/3	None2 2/3	None2 3/3
B	Cal_0001 1/2	Cal_0001 2/2	PBS2 1/3	PBS2 2/3	PBS2 3/3	PC1 1/3	PC1 2/3	PC1 3/3	None3 1/3	None3 2/3	None3 3/3
C	Cal_0002 1/2	Cal_0002 2/2	PBS3 1/3	PBS3 2/3	PBS3 3/3	PC2 1/3	PC2 2/3	PC2 3/3	Medium 1/3	Medium 2/3	Medium 3/3
D	Cal_0003 1/2	Cal_0003 2/2	TPC1 1/3	TPC1 2/3	TPC1 3/3	PC3 1/3	PC3 2/3	PC3 3/3
E	Cal_0004 1/2	Cal_0004 2/2	TPC2 1/3	TPC2 2/3	TPC2 3/3	T+PC1 1/3	T+PC1 2/3	T+PC1 3/3
F	Cal_0005 1/2	Cal_0005 2/2	TPC3 1/3	TPC3 2/3	TPC3 3/3	T+PC2 1/3	T+PC2 2/3	T+PC2 3/3
G	Cal_0006 1/2	Cal_0006 2/2	T1 1/3	T1 2/3	T1 3/3	T+PC3 1/3	T+PC3 2/3	T+PC3 3/3
H	Cal_0007 1/2	Cal_0007 2/2	T2 1/3	T2 2/3	T2 3/3	None1 1/3	None1 2/3	None1 3/3
Dilution	1	2	3	4	5	6	7	8	9	10	11	12
A			1:1	1:1	1:1	1:1	1:1	1:1	1:1	1:1	1:1
B			1:1	1:1	1:1	1:1	1:1	1:1	1:1	1:1	1:1
C			1:1	1:1	1:1	1:1	1:1	1:1	1:1	1:1	1:1
D			1:1	1:1	1:1	1:1	1:1	1:1
E			1:1	1:1	1:1	1:1	1:1	1:1
F			1:1	1:1	1:1	1:1	1:1	1:1
G			1:1	1:1	1:1	1:1	1:1	1:1
H			1:1	1:1	1:1	1:1	1:1	1:1
Result	1	2	3	4	5	6	7	8	9	10	11	12
A			1152.9	1115.2	1118.6	1210.78	1063.75	1078.75	1080.9	949.874	962.702
B			1131.45	978.491	1020.13	856.324	1012.04	1045.99	1176.44	1108	1052
C			1139.54	1001.78	1000	1143.29	1082.5	1145.46	לא מספר	לא מספר	לא מספר
D			350.684	302.725	294.239	1114.08	985.991	1044.61
E			401.604	362.526	344.961	1112.11	1042.24	1076.19
F			355.421	335.487	333.514	1094.54	920.467	944.15
G			1139.93	1028.62	1001.78	1148.81	1002.77	1011.85
H			1147.63	1019.74	1020.13	1121.18	1027.04	1023.09
			TPC	PBS	T	PC	T+PC	None
			350.684	1152.9	1139.93	856.324	1112.11	1121.18
			401.604	1131.45	1147.63	1143.29	1094.54	1027.04
			355.421	1139.54	1028.62	1114.08	1148.81	1023.09
			302.725	1115.2	1019.74	1012.04	1042.24	1080.9
			362.526	978.491	1001.78	1082.5	920.467	1176.44
			335.487	1001.78	1020.13	985.991	1002.77	949.874
			294.239	1118.6	1210.78	1045.99	1076.19	1108
			344.961	1020.13	1063.75	1145.46	944.15	962.702
			333.514	1000	1078.75	1044.61	1011.85	1052
			342	1073	1079	1048	1039	1055
		AVG	342.316	1073.11	1079.01	1047.83	1039.21	1055.62
		STD	30.139	66.8455	67.9047	85.6528	72.2478	69.9079
		pTPC		2.67062e-13	3.38445e-13	4.2919e-11	2.33932e-12	9.17586e-13
		pPBS			0.846894	0.471874	0.290573	0.574635
		pT				0.37949	0.220531	0.457762
		pPC					0.810697	0.826157
		pT+PC						0.611957
			TPC	PBS	T	PC	T+PC	None
			342	1073	1079	1048	1039	1055
			TPC	PBS	T	PC	None
			350.684	1152.9	1139.93	856.324	1121.18
			401.604	1131.45	1147.63	1143.29	1027.04
			355.421	1139.54	1028.62	1114.08	1023.09
			302.725	1115.2	1019.74	1012.04	1080.9
			362.526	978.491	1001.78	1082.5	1176.44
			335.487	1001.78	1020.13	985.991	949.874
			294.239	1118.6	1210.78	1045.99	1108
			344.961	1020.13	1063.75	1145.46	962.702
			333.514	1000	1078.75	1044.61	1052
			342	1073	1079	1048	1055
			Anova: Single Factor
			SUMMARY
			Groups	Count	Sum	Average	Variance
			TPC	10	3423.16	342.316	908.361
			PBS	10	10731.1	1073.11	4468.31
			T	10	10790.1	1079.01	4611.04
			PC	10	10478.3	1047.83	7336.4
			None	10	10556.2	1055.62	4887.11
			ANOVA
			Source of Variation	SS	df	MS	F	P-value	F crit
			Between Groups	4.17179e+06	4	1.04295e+06	234.779	1.60454e-29	2.57874
			Within Groups	199901	45	4442.25
			Total	4.37169e+06	49
