# Supplementary material for: Helminths-based bi-functional molecule, tuftsin-phosphorylcholine (TPC), ameliorates an established murine arthritis
Source: PLoS One. 2018 Aug 8;13(8):e0200615. doi: 10.1371/journal.pone.0200615 (PMC6082512; doi:10.1371/journal.pone.0200615)
Supplement: S8 File — (XLS) [file pone.0200615.s008.xls]

## Sheet: Sheet1
ONEWAY TNFa BY Group
/STATISTICS DESCRIPTIVES EFFECTS HOMOGENEITY
/PLOT MEANS
/MISSING ANALYSIS
/POSTHOC=TUKEY ALPHA(0.05).
Oneway
Notes
Output Created		11:59:53 IST 29-פבר-2016
Comments
Input	Active Dataset	DataSet0
	Filter	TNFa > 1 (FILTER)
	Weight	<none>
	Split File	<none>
	N of Rows in Working Data File	30
Missing Value Handling	Definition of Missing	User-defined missing values are treated as missing.
	Cases Used	Statistics for each analysis are based on cases with no missing data for any variable in the analysis.
Syntax		ONEWAY TNFa BY Group /STATISTICS DESCRIPTIVES EFFECTS HOMOGENEITY /PLOT MEANS /MISSING ANALYSIS /POSTHOC=TUKEY ALPHA(0.05).
Resources	Processor Time	00 00:00:00.483
	Elapsed Time	00 00:00:00.566
[DataSet0]
Descriptives
TNFa
		N	Mean	Std. Deviation	Std. Error	95% Confidence Interval for Mean		Minimum	Maximum	Between- Component Variance
						Lower Bound	Upper Bound
M0		5	259.927	57.028	25.5037	189.118	330.737	200.161	326.957
M2		5	157.789	46.3509	20.7287	100.237	215.342	111.913	216.409
TPC		5	400.168	17.9603	8.03209	377.867	422.468	383.346	430.815
PC		5	1999.77	152.574	68.233	1810.33	2189.22	1813.79	2178.56
T		5	1658.83	29.6228	13.2477	1622.05	1695.61	1626.14	1693.68
M1		5	2827.84	125.255	56.0156	2672.31	2983.36	2673.32	3023.45
Total		30	1217.39	1029.26	187.915	833.057	1601.72	111.913	3023.45
Model	Fixed Effects			87.1475	15.9109	1184.55	1250.23
	Random Effects				451.216	57.4999	2377.27			1.22006e+06
Test of Homogeneity of Variances
TNFa
Levene Statistic	df1	df2	Sig.
4.23766	5	24	0.00666231
ANOVA
TNFa
	Sum of Squares	df	Mean Square	F	Sig.
Between Groups	3.05394e+07	5	6.10787e+06	804.23	6.84288e-26
Within Groups	182273	24	7594.69
Total	3.07216e+07	29
Post Hoc Tests
Multiple Comparisons
TNFa Tukey HSD
(I) Group	(J) Group	Mean Difference (I-J)	Std. Error	Sig.	95% Confidence Interval
					Lower Bound	Upper Bound
M0	M2	102.138	55.1169	0.453046	-68.2799	272.556
	TPC	-140.24	55.1169	0.150823	-310.658	30.1773
	PC	-1739.84768*	55.1169	9.07052e-13	-1910.27	-1569.43
	T	-1398.89974*	55.1169	9.07052e-13	-1569.32	-1228.48
	M1	-2567.90968*	55.1169	9.07052e-13	-2738.33	-2397.49
M2	M0	-102.138	55.1169	0.453046	-272.556	68.2799
	TPC	-242.37826*	55.1169	0.00235653	-412.796	-71.9605
	PC	-1841.98550*	55.1169	9.07052e-13	-2012.4	-1671.57
	T	-1501.03756*	55.1169	9.07052e-13	-1671.46	-1330.62
	M1	-2670.04750*	55.1169	9.07052e-13	-2840.47	-2499.63
TPC	M0	140.24	55.1169	0.150823	-30.1773	310.658
	M2	242.37826*	55.1169	0.00235653	71.9605	412.796
	PC	-1599.60724*	55.1169	9.07052e-13	-1770.02	-1429.19
	T	-1258.65930*	55.1169	9.07052e-13	-1429.08	-1088.24
	M1	-2427.66924*	55.1169	9.07052e-13	-2598.09	-2257.25
PC	M0	1739.84768*	55.1169	9.07052e-13	1569.43	1910.27
	M2	1841.98550*	55.1169	9.07052e-13	1671.57	2012.4
	TPC	1599.60724*	55.1169	9.07052e-13	1429.19	1770.02
	T	340.94794*	55.1169	2.9139e-05	170.53	511.366
	M1	-828.06200*	55.1169	2.3469e-12	-998.48	-657.644
T	M0	1398.89974*	55.1169	9.07052e-13	1228.48	1569.32
	M2	1501.03756*	55.1169	9.07052e-13	1330.62	1671.46
	TPC	1258.65930*	55.1169	9.07052e-13	1088.24	1429.08
	PC	-340.94794*	55.1169	2.9139e-05	-511.366	-170.53
	M1	-1169.00994*	55.1169	9.07274e-13	-1339.43	-998.592
M1	M0	2567.90968*	55.1169	9.07052e-13	2397.49	2738.33
	M2	2670.04750*	55.1169	9.07052e-13	2499.63	2840.47
	TPC	2427.66924*	55.1169	9.07052e-13	2257.25	2598.09
	PC	828.06200*	55.1169	2.3469e-12	657.644	998.48
	T	1169.00994*	55.1169	9.07274e-13	998.592	1339.43
*. The mean difference is significant at the 0.05 level.
Homogeneous Subsets
TNFa
Tukey HSDa
Group	N	Subset for alpha = 0.05
		1	2	3	4	5
M2	5	157.789
M0	5	259.927	259.927
TPC	5		400.168
T	5			1658.83
PC	5				1999.77
M1	5					2827.84
Sig.		0.453046	0.150823	1	1	1
Means for groups in homogeneous subsets are displayed.
a. Uses Harmonic Mean Sample Size = 5.000.
Means Plots
