# Supplementary material for: Helminths-based bi-functional molecule, tuftsin-phosphorylcholine (TPC), ameliorates an established murine arthritis
Source: PLoS One. 2018 Aug 8;13(8):e0200615. doi: 10.1371/journal.pone.0200615 (PMC6082512; doi:10.1371/journal.pone.0200615)
Supplement: S9 File — (XLSX) [file pone.0200615.s009.xlsx]

## Sheet:  TREATMENT CIA TPC
	clinical score				21 DAY - BOOST
TREATMENT		CIA DAY	CIA		BOOST and on 8.7. THE TREATMENT STARTS
			0W 29.6.15	1W 2.7.	1W 6.7.	2W 8.7.	2W 13.7	3W 20.7.	4W 27.7.
	days		0	3	7	9	14	21	28
PBS SC	1		0	1	2	4	9	13	14
CIA	2		1	0	2	3	9	12	14
	3		0	1	3	3	10	11	13
	4		0	1	2	4	10	13	14
	5		0	1	2	5	12	13	14
avg			0.2	0.8	2.2	3.8	10	12.4	13.8
STD			0.447214	0.447214	0.447214	0.83666	1.22474	0.894427	0.447214
Tuftsin SC	1		0	1	3	7	12	12	14
CIA	2		0	2	3	3	9	12	14
	3		0	0	2	4	11	13	13
	4		1	1	1	4	11	11	14
	5		0	1	3	5	9	11	14
avg			0.2	1	2.4	4.6	10.4	11.8	13.8
STD			0.447214	0.707107	0.894427	1.51658	1.34164	0.83666	0.447214
PC SC	1		0	0	2	5	9	12	14
CIA	2		1	1	1	4	8	10	14
	3		0	1	2	3	9	9	14
	4		0	0	1	3	12	13	14
	5		0	1	1	2	10	12	14
avg			0.2	0.6	1.4	3.4	9.6	11.2	14
STD			0.447214	0.547723	0.547723	1.14018	1.51658	1.64317	0
TPC	1		0	1	2	3	3	5	7
CIA	2		0	2	3	4	5	8	8
	3		0	1	1	5	6	7	7
	4		1	2	2	3	4	5	6
	5		0	1	1	3	6	8	6
avg			0.2	1.4	1.8	3.6	4.8	6.6	6.8
STD			0.447214	0.547723	0.83666	0.894427	1.30384	1.51658	0.83666
T+PC	1		0	1	1	4	7	11	9
CIA	2		0	2	2	4	6	12	9
	3		0	1	2	4	10	11	6
	4		0	0	1	4	10	13	12
	5		0	1	2	4	12	14	9
avg			0	1	1.6	4	9	12.2	9
STD			0	0.707107	0.547723	0	2.44949	1.30384	2.12132
O	1		0	1	1	4	12	14	14
CIA	2		0	0	0	2	10	12	12
	3		0	1	1	1	9	12	13
	4		0	2	2	4	12	14	13
avg			0	1	1	2.75	10.75	13	13
STD			0	0.816497	0.816497	1.5	1.5	1.1547	0.816497
p TPC-PBS			1	0.0958183	0.38153	0.724507	0.000191342	0.000223028	2.66676e-06
p TPC-CIA			0.373901	0.438718	0.194031	0.366307	0.000739321	0.000179968	1.4848e-05
p TPC-T+PC			0.373901	0.348359	0.668428	0.373901	0.00478912	0.000266319	0.0315282
p TPC-T			1	0.348359	0.305338	0.247768	0.00015434	0.0004537	2.66676e-06
p TPC-PC			1	0.0497356	0.401229	0.765941	0.000724133	0.00178491	4.29832e-05

## Sheet: SCORE
		Induction and evaluation of arthritis.
		The severity of arthritis was
		expressed as a mean arthritis index on a 0–4 scale, as follows:
		0 _ no edema or swelling;
		1 _ slight edema and erythemalimited to the foot or ankle;
		2 _ slight edema and erythema from the ankle to the tarsal bone;
		3 _ moderate edema and erythema from the ankle to the tarsal bone;
		4 _ edema and erythema from the ankle to the entire leg.

## Sheet: PROTOCOL
Stage 1:
TPC or PBS were administered theree times before induction of the diseases, everysecond day. SC: 5 mg in 0.05 ml Oral: 250 mg in 0.1ml
Stage 2:
Induction of diseases and treatment:
Animals: Male DBA/1 were purchesed (Harlan Nethrland) 7-8 weeks old
The mice were housed in filter-top cages, water and food were provided ad librium. The mice were immunized at age of 8-9 weeks.
All experimental procedures were approved by the Animal Research Ethics Committee at the Israeli Ministry of Health.
Materials: Freund's complete adjuvant (FCA) and Mycobacterium tuberculosis (strain H37Ra) were obtained from DIFCO (Detroit, MI).
Collagen type II (Chondrex Redmond, WA).
Induction of diseases: 100 mcg collagen type II in PBS , V:V with CFA and mycobacterium tuberculosis were injected in 0.1ml in the tail base of the mice.													A boost injection in ICFA was given 21 days after
TPC, t, pc T+PC or control PBS were subjected 3 DAYS AFTER BOOST as follow: sc: 3 times week 5 mcg in 50 mcl PBS
Clinical score is followed once a week
